# Supplementary material for: Design of symmetric TIM barrel proteins from first principles
Source: BMC Biochem. 2015 Aug 12;16:18. doi: 10.1186/s12858-015-0047-4 (PMC4531894; doi:10.1186/s12858-015-0047-4)
Supplement: Additional file 1: — Text S1. CATH identifiers for 215 non-redundant TIM barrel structures used in this study. (TXT 4 kb) [file 12858_2015_47_MOESM1_ESM.txt]

1a0e_A_00_3.20.20.150
1aj0_A_00_3.20.20.20
1aw1_A_00_3.20.20.70
1b54_A_00_3.20.20.10
1bga_A_00_3.20.20.80
1c0d_A_00_3.20.20.80
1c3f_A_00_3.20.20.80
1cen_A_00_3.20.20.80
1cnv_A_00_3.20.20.80
1de5_A_00_3.20.20.150
1dos_A_00_3.20.20.70
1dqw_A_00_3.20.20.70
1dxe_A_00_3.20.20.60
1e51_B_00_3.20.20.70
1edg_A_00_3.20.20.80
1eep_A_00_3.20.20.70
1eom_A_00_3.20.20.80
1ep3_A_00_3.20.20.70
1ezw_A_00_3.20.20.30
1f74_A_00_3.20.20.70
1f76_A_00_3.20.20.70
1f8i_A_00_3.20.20.60
1g0c_A_00_3.20.20.80
1g4s_A_00_3.20.20.70
1gpw_C_00_3.20.20.70
1gvf_B_00_3.20.20.70
1h1n_B_00_3.20.20.80
1hju_A_00_3.20.20.80
1i4n_A_00_3.20.20.70
1i60_A_00_3.20.20.150
1izc_A_00_3.20.20.60
1j6o_A_00_3.20.20.140
1jez_A_00_3.20.20.100
1kv8_B_00_3.20.20.70
1l6w_A_00_3.20.20.70
1lqa_A_00_3.20.20.100
1m3u_C_00_3.20.20.60
1me7_A_00_3.20.20.70
1mzh_A_00_3.20.20.70
1n7k_A_00_3.20.20.70
1nar_A_00_3.20.20.80
1nqk_A_00_3.20.20.30
1nsj_A_00_3.20.20.70
1o1z_A_00_3.20.20.190
1o5x_B_00_3.20.20.70
1ofp_C_00_3.20.20.70
1og6_C_00_3.20.20.100
1om0_A_00_3.20.20.80
1oqf_A_00_3.20.20.60
1oy0_A_00_3.20.20.60
1p0k_B_00_3.20.20.70
1p4c_A_00_3.20.20.70
1q6d_A_00_3.20.20.80
1qvb_A_00_3.20.20.80
1qwg_A_00_3.20.20.70
1qwk_A_00_3.20.20.100
1r30_B_00_3.20.20.70
1r5y_A_00_3.20.20.105
1r7o_A_00_3.20.20.80
1r86_A_00_3.20.20.80
1r8l_B_00_3.20.20.80
1rd5_A_00_3.20.20.70
1rh9_A_00_3.20.20.80
1rhc_A_00_3.20.20.30
1rvg_A_00_3.20.20.70
1s2t_A_00_3.20.20.60
1sgj_A_00_3.20.20.60
1tb3_A_00_3.20.20.70
1tjp_A_00_3.20.20.70
1tqx_A_00_3.20.20.70
1tv4_A_00_3.20.20.460
1tvl_A_00_3.20.20.30
1tvn_A_00_3.20.20.80
1tyg_C_00_3.20.20.70
1u5h_A_00_3.20.20.60
1u83_A_00_3.20.20.70
1umy_C_00_3.20.20.330
1v93_A_00_3.20.20.220
1vc4_A_00_3.20.20.70
1vcv_A_00_3.20.20.70
1vff_A_00_3.20.20.80
1viz_A_00_3.20.20.390
1vjz_A_00_3.20.20.80
1vkf_A_00_3.20.20.400
1vlw_B_00_3.20.20.70
1vpq_A_00_3.20.20.410
1vpx_C_00_3.20.20.70
1vqt_A_00_3.20.20.70
1w0m_A_00_3.20.20.70
1w2v_A_00_3.20.20.80
1w31_A_00_3.20.20.70
1w37_C_00_3.20.20.70
1w3h_B_00_3.20.20.80
1wdw_C_00_3.20.20.70
1wxj_A_00_3.20.20.70
1x7i_B_00_3.20.20.380
1xi3_A_00_3.20.20.70
1xrs_A_00_3.20.20.440
1ydy_A_00_3.20.20.190
1yxy_A_00_3.20.20.70
1zgd_A_00_3.20.20.100
1zq5_A_00_3.20.20.100
1zsx_A_00_3.20.20.100
1ztv_A_00_3.20.20.410
1zua_X_00_3.20.20.100
2ash_A_00_3.20.20.105
2bgs_A_00_3.20.20.100
2c15_B_00_3.20.20.70
2c91_C_00_3.20.20.100
2cer_A_00_3.20.20.80
2cks_A_00_3.20.20.80
2cnc_A_00_3.20.20.80
2cz5_A_00_3.20.20.70
2czv_A_00_3.20.20.140
2dzb_A_00_3.20.20.20
2e7f_A_00_3.20.20.20
2e9l_A_00_3.20.20.80
2ebn_A_00_3.20.20.80
2ekc_B_00_3.20.20.70
2f9r_A_00_3.20.20.190
2fli_C_00_3.20.20.70
2htm_C_00_3.20.20.70
2j75_A_00_3.20.20.80
2jf6_B_00_3.20.20.80
2o55_A_00_3.20.20.190
2oog_A_00_3.20.20.190
2pbg_A_00_3.20.20.80
2pc4_C_00_3.20.20.70
2pev_A_00_3.20.20.100
2prl_A_00_3.20.20.70
2pz0_B_00_3.20.20.190
2pzn_A_00_3.20.20.100
2q02_A_00_3.20.20.150
2qcf_A_00_3.20.20.70
2rdw_A_00_3.20.20.70
2rfg_B_00_3.20.20.70
2uy2_A_00_3.20.20.80
2v38_A_00_3.20.20.80
2vef_A_00_3.20.20.20
2vek_B_00_3.20.20.70
2vx6_A_00_3.20.20.80
2w79_A_00_3.20.20.70
2wxd_M_00_3.20.20.80
2wzt_A_00_3.20.20.100
2xfr_A_00_3.20.20.80
2xuc_C_00_3.20.20.80
2xz7_A_00_3.20.20.60
2y5s_A_00_3.20.20.20
2y88_A_00_3.20.20.70
2yce_C_00_3.20.20.70
2yr1_A_00_3.20.20.70
2yw3_C_00_3.20.20.70
2yyu_B_00_3.20.20.70
2zrw_A_00_3.20.20.70
2zum_A_00_3.20.20.80
2zz7_A_00_3.20.20.70
3ahz_A_00_3.20.20.80
3aty_A_00_3.20.20.70
3b3d_B_00_3.20.20.100
3b4u_B_00_3.20.20.70
3c6c_A_00_3.20.20.70
3ch0_A_00_3.20.20.190
3clm_A_00_3.20.20.70
3cny_B_00_3.20.20.150
3cq0_A_00_3.20.20.70
3ct7_A_00_3.20.20.70
3cu2_A_00_3.20.20.70
3daq_A_00_3.20.20.70
3dh7_A_00_3.20.20.70
3e12_A_00_3.20.20.70
3e96_B_00_3.20.20.70
3ekl_A_00_3.20.20.70
3em5_A_00_3.20.20.80
3eww_B_00_3.20.20.70
3f4w_A_00_3.20.20.70
3fgc_C_00_3.20.20.30
3fs2_A_00_3.20.20.70
3fst_A_00_3.20.20.220
3fyo_C_00_3.20.20.70
3g0s_B_00_3.20.20.70
3gk0_A_00_3.20.20.70
3gvg_A_00_3.20.20.70
3gx9_A_00_3.20.20.70
3h2a_B_00_3.20.20.20
3h4g_A_00_3.20.20.100
3h5d_A_00_3.20.20.70
3h7r_A_00_3.20.20.100
3i68_A_00_3.20.20.70
3iiv_B_00_3.20.20.70
3inp_A_00_3.20.20.70
3krs_A_00_3.20.20.70
3kxq_A_00_3.20.20.70
3ldv_A_00_3.20.20.70
3lnm_C_00_3.20.20.100
3mbd_A_00_3.20.20.70
3mu7_A_00_3.20.20.80
3mui_A_00_3.20.20.80
3n2t_A_00_3.20.20.100
3n9k_A_00_3.20.20.80
3ndo_A_00_3.20.20.70
3ngf_A_00_3.20.20.150
3nj3_A_00_3.20.20.80
3npx_A_00_3.20.20.70
3nyd_A_00_3.20.20.80
3nz1_A_00_3.20.20.70
3oa3_A_00_3.20.20.70
3obk_C_00_3.20.20.70
3ovq_A_00_3.20.20.70
3p8j_A_00_3.20.20.70
3pf3_A_00_3.20.20.70
3r13_B_00_3.20.20.70
3rnd_A_00_3.20.20.70
3ru6_C_00_3.20.20.70
3s42_A_00_3.20.20.70
3sy1_A_00_3.20.20.10
