# Supplementary material for: Design of symmetric TIM barrel proteins from first principles
Source: BMC Biochem. 2015 Aug 12;16:18. doi: 10.1186/s12858-015-0047-4 (PMC4531894; doi:10.1186/s12858-015-0047-4)
Supplement: Additional file 4: — Text S2. The Cα-based model of the beta-barrel backbone used in this study. (CSV 2 kb) [file 12858_2015_47_MOESM4_ESM.csv]

X_coords	Y_coords	Z_coords
2.75	0	-6.639087296526012
0.8278924734034347	2.64	-7.138247276704206
-1.157439802546558	5.28	-7.092271373429957
-3.054380356432874	7.92	-6.504670688753587
-4.718063043302205	10.56	-5.420319294130097
-6.021435227383467	13.2	-3.922027273403193
-6.864960577208389	15.84	-2.124216656621383
-7.184220487065176	18.48	-0.164183202935221
6.639087296526012	0	-2.75
5.632911437180821	2.64	-4.462094673107077
4.196559648971662	5.28	-5.833426715363441
2.439723691046363	7.92	-6.7592698157597
0.4965701570910439	10.56	-7.168918901060302
-1.484505600736426	13.2	-7.031089762780393
-3.352212174115972	15.84	-6.356308179328764
-4.963915967790686	18.48	-5.19610608009553
6.639087296526012	0	2.75
7.138247276704206	2.64	0.8278924734034347
7.092271373429957	5.28	-1.157439802546558
6.504670688753587	7.92	-3.054380356432874
5.420319294130097	10.56	-4.718063043302205
3.922027273403193	13.2	-6.021435227383467
2.124216656621383	15.84	-6.864960577208389
0.164183202935221	18.48	-7.184220487065176
2.75	0	6.639087296526012
4.462094673107077	2.64	5.632911437180821
5.833426715363441	5.28	4.196559648971662
6.7592698157597	7.92	2.439723691046363
7.168918901060302	10.56	0.4965701570910439
7.031089762780393	13.2	-1.484505600736426
6.356308179328764	15.84	-3.352212174115972
5.19610608009553	18.48	-4.963915967790686
-2.75	0	6.639087296526012
-0.8278924734034347	2.64	7.138247276704206
1.157439802546558	5.28	7.092271373429957
3.054380356432874	7.92	6.504670688753587
4.718063043302205	10.56	5.420319294130097
6.021435227383467	13.2	3.922027273403193
6.864960577208389	15.84	2.124216656621383
7.184220487065176	18.48	0.164183202935221
-6.639087296526012	0	2.75
-5.632911437180821	2.64	4.462094673107077
-4.196559648971662	5.28	5.833426715363441
-2.439723691046363	7.92	6.7592698157597
-0.4965701570910439	10.56	7.168918901060302
1.484505600736426	13.2	7.031089762780393
3.352212174115972	15.84	6.356308179328764
4.963915967790686	18.48	5.19610608009553
-6.639087296526012	0	-2.75
-7.138247276704206	2.64	-0.8278924734034347
-7.092271373429957	5.28	1.157439802546558
-6.504670688753587	7.92	3.054380356432874
-5.420319294130097	10.56	4.718063043302205
-3.922027273403193	13.2	6.021435227383467
-2.124216656621383	15.84	6.864960577208389
-0.164183202935221	18.48	7.184220487065176
-2.75	0	-6.639087296526012
-4.462094673107077	2.64	-5.632911437180821
-5.833426715363441	5.28	-4.196559648971662
-6.7592698157597	7.92	-2.439723691046363
-7.168918901060302	10.56	-0.4965701570910439
-7.031089762780393	13.2	1.484505600736426
-6.356308179328764	15.84	3.352212174115972
-5.19610608009553	18.48	4.963915967790686
